# Supplementary material for: Binaural Localization Development and the Effect of SmartSound iQ with SCAN in Children with Cochlear Implants
Source: Audiol Res. 2025 Nov 24;15(6):163. doi: 10.3390/audiolres15060163 (PMC12729642; doi:10.3390/audiolres15060163)
Supplement: Supplementary file 1 [file audiolres-15-00163-s001.zip]

Archive with 1 entries (1 files):
- audiolres-3707565-supplementary.pdf
